# Supplementary material for: Augmented anticancer effect and antibacterial activity of silver nanoparticles synthesized by using Taxus wallichiana leaf extract
Source: PeerJ. 2022 Nov 23;10:e14391. doi: 10.7717/peerj.14391 (PMC9700453; doi:10.7717/peerj.14391)
Supplement: Supplemental Information 1 [file peerj-10-14391-s001.csv]

Treatment	Ecoli	Styphi	Saureus	Paeruginosa
AgNP30	12	10	12.5	13
AgNP30	11.5	12	12	12.5
AgNP30	12	12	11	12
AgNP60	12	13	12.5	12.5
AgNP60	12	12	11	12
AgNP60	12.5	12.5	12.5	12
AgNP90	12	17	14.5	13.5
AgNP90	11.5	15.5	17	13
AgNP90	14	25	15	11
Ag2O	13.5	12.5	13	13
Ag2O	13.5	12	12	13
Ag2O	13	12.5	12	13
Positive	18	15	18.5	0
Positive	17	14	24.5	0
Positive	18	14	21	0
