# Supplementary material for: Augmented anticancer effect and antibacterial activity of silver nanoparticles synthesized by using Taxus wallichiana leaf extract
Source: PeerJ. 2022 Nov 23;10:e14391. doi: 10.7717/peerj.14391 (PMC9700453; doi:10.7717/peerj.14391)
Supplement: Supplemental Information 2 [file peerj-10-14391-s002.csv]

div	sample	type	activity
48hrs	A	20ug/ml	76.59268721
48hrs	A	20ug/ml	62.5738464
48hrs	A	20ug/ml	53.68034488
48hrs	A	10ug/ml	84.2088456
48hrs	A	10ug/ml	73.12789398
48hrs	A	10ug/ml	79.77007824
48hrs	A	5ug/ml	79.03560594
48hrs	A	5ug/ml	70.07823727
48hrs	A	5ug/ml	69.53536644
48hrs	A	2.5ug/ml	74.82037362
48hrs	A	2.5ug/ml	72.217787
48hrs	A	2.5ug/ml	82.61216669
48hrs	A	1.25ug/ml	84.0651445
48hrs	A	1.25ug/ml	77.50279419
48hrs	A	1.25ug/ml	68.64122625
48hrs	B	20ug/ml	9.037202619
48hrs	B	20ug/ml	9.372505189
48hrs	B	20ug/ml	9.835542072
48hrs	B	10ug/ml	10.34647932
48hrs	B	10ug/ml	10.29857896
48hrs	B	10ug/ml	11.62382245
48hrs	B	5ug/ml	41.6733195
48hrs	B	5ug/ml	49.08190963
48hrs	B	5ug/ml	37.76145617
48hrs	B	2.5ug/ml	49.91218266
48hrs	B	2.5ug/ml	55.261057
48hrs	B	2.5ug/ml	49.35334504
48hrs	B	1.25ug/ml	76.59268721
48hrs	B	1.25ug/ml	69.51939965
48hrs	B	1.25ug/ml	67.23614881
48hrs	C	20ug/ml	85.86939167
48hrs	C	20ug/ml	68.81686093
48hrs	C	20ug/ml	83.60210762
48hrs	C	10ug/ml	86.92319974
48hrs	C	10ug/ml	80.36084943
48hrs	C	10ug/ml	75.09180904
48hrs	C	5ug/ml	65.43190164
48hrs	C	5ug/ml	86.18872745
48hrs	C	5ug/ml	88.39214434
48hrs	C	2.5ug/ml	81.46255788
48hrs	C	2.5ug/ml	75.98594923
48hrs	C	2.5ug/ml	62.97301613
48hrs	C	1.25ug/ml	53.61647773
48hrs	C	1.25ug/ml	83.60210762
48hrs	C	1.25ug/ml	71.75475012
78hrs	A	20ug/ml	119.3958091
78hrs	A	20ug/ml	106.0539284
78hrs	A	20ug/ml	77.68740735
78hrs	A	10ug/ml	139.8894186
78hrs	A	10ug/ml	133.0982812
78hrs	A	10ug/ml	117.4526223
78hrs	A	5ug/ml	88.72550984
78hrs	A	5ug/ml	107.8769181
78hrs	A	5ug/ml	59.57770744
78hrs	A	2.5ug/ml	99.16262671
78hrs	A	2.5ug/ml	88.86573981
78hrs	A	2.5ug/ml	87.56360431
78hrs	A	1.25ug/ml	92.131095
78hrs	A	1.25ug/ml	99.52321808
78hrs	A	1.25ug/ml	162.6667735
78hrs	B	20ug/ml	14.02299772
78hrs	B	20ug/ml	11.81938379
78hrs	B	20ug/ml	18.51035699
78hrs	B	10ug/ml	15.7257903
78hrs	B	10ug/ml	14.7241476
78hrs	B	10ug/ml	15.80592171
78hrs	B	5ug/ml	78.2282944
78hrs	B	5ug/ml	102.548179
78hrs	B	5ug/ml	54.86998678
78hrs	B	2.5ug/ml	100.224368
78hrs	B	2.5ug/ml	70.07492287
78hrs	B	2.5ug/ml	76.90612605
78hrs	B	1.25ug/ml	87.08281582
78hrs	B	1.25ug/ml	89.5668897
78hrs	B	1.25ug/ml	83.19644217
78hrs	C	20ug/ml	76.22500901
78hrs	C	20ug/ml	82.71565367
78hrs	C	20ug/ml	109.6197764
78hrs	C	10ug/ml	68.87295164
78hrs	C	10ug/ml	88.60531271
78hrs	C	10ug/ml	117.5728194
78hrs	C	5ug/ml	70.85620417
78hrs	C	5ug/ml	86.90252013
78hrs	C	5ug/ml	99.46311952
78hrs	C	2.5ug/ml	71.27689411
78hrs	C	2.5ug/ml	85.64045034
78hrs	C	2.5ug/ml	70.99643415
78hrs	C	1.25ug/ml	76.60563324
78hrs	C	1.25ug/ml	125.726191
78hrs	C	1.25ug/ml	121.9600144
